# Supplementary material for: Homogeneity score test of AC1 statistics and estimation of common AC1 in multiple or stratified inter-rater agreement studies
Source: BMC Med Res Methodol. 2020 Feb 5;20:20. doi: 10.1186/s12874-019-0887-5 (PMC7001312; doi:10.1186/s12874-019-0887-5)
Supplement: Supplementary file 2 — Additional file 2. R code for type I errors and power. [file 12874_2019_887_MOESM2_ESM.txt]

# Additional file 2 R code for type I errors and power

# Supplementary Materials for 
# "Homogeneity score test of AC1 statistics and estimation of common AC1 in multiple or stratified inter-rater agreement studies" 
# by Chikara Honda and Tetsuji Ohyama.

#You do not need to change the current directory of your PC to run programs.

######## Table 2  homogeneity AC1 tests type I error evaluations       ##################################
######## Table S1 and S2 in Additional file 1  homogeneity AC1 tests type I error evaluations ###############    
######## Table 3  homogeneity AC1 test empirical power evaluation   ##################################

rm(list=ls())

#=== common test functions ==============================================
ac1_common_test <- function(mydata) {

  n1    <- mydata[1, ]
  n2    <- mydata[2, ]
  n3    <- mydata[3, ]
  n     <- colSums(mydata)
  
  ########H0########
  ### MLE under H0
  # initial value
  pi_0  <- (2 * n1 + n2) / (2 * n)
  p_min <- max(abs(pi_0 - 0.5)) # Choose a value farther than 0.5
  x     <- 0.5 - p_min
  ac1_L <- (1 - 2 * x * (2 - x)) / (1 - 2 * x * (1 - x))
  ac1_0 <- mean(1 - 2 * n * n2 / (n^2 + (n1 - n3)^2))    #The lower limit is taken when the average is taken below the lower limit
  ac1_0 <- ifelse(ac1_0 <= ac1_L, ac1_L + 0.01, ac1_0)
  
  
  # loglikelihood function under H0
  logL_0   <- function(x) { # x=(ac1,pi1,...,piK)
    ac1    <- x[1]
    pi_vec <- x[-1]
    P1_0   <- pi_vec * (2 - pi_vec) - 0.5 + ac1 / 2 * (1- 2 * pi_vec * (1 - pi_vec))
    P2_0   <- (1- 2 * pi_vec * (1-pi_vec)) * (1 - ac1)
    P3_0   <- 1 - P1_0 - P2_0
    l_0    <- sum(n1 * log(P1_0) + n2 * log(P2_0) + n3 * log(P3_0))
    return(l_0)
  }
  
  #MLE under H0
  opt_0 <- optim(c(ac1_0, pi_0), logL_0, control = list(fnscale = -1), hessian = TRUE)
  mle_0 <- opt_0$par
  
  AC1h  <- mle_0[1] 
  pih   <- mle_0[-1]
  
  ####### score statistics and probability #######
  
  P10   <- pih * (2 - pih) - 0.5 + AC1h / 2 * (1- 2 * pih * (1 - pih))
  P20   <- (1- 2 * pih * (1 - pih)) * (1 - AC1h)
  P30   <- 1 - P10 - P20
  
  Ak    <- 1 - 2 * pih * ( 1 - pih )
  Bk    <- 1 / P10 + 4 / P20 + 1 / P30
  Ck    <- 1 / P10 - 1 / P30 + ( 1 - AC1h ) * ( 1 - 2 * pih ) * Bk
  Dk    <- 1 / P10 + 1 / P30 + ( 1 - AC1h ) * ( 1 - 2 * pih ) * ( 1 / P10 - 1/ P30 + Ck )
  Rk    <- n1 / P10 - 2 * n2 / P20 + n3 / P30
  
  T_k   <- ( Rk^2 * Dk ) / ( n * ( Bk * Dk - Ck^2 )) 
  Score <- sum(T_k)　
  pval  <- pchisq(Score, df = dim(mydata)[2] - 1, lower.tail = F)
  
  ##### GOFtype test satistics and probability###

  pih1       <- pi_0
  
  P101       <- pih1 * (2 - pih1) - 0.5 + AC1h / 2 * (1- 2 * pih1 * (1 - pih1))
  P201       <- (1- 2 * pih1 * (1 - pih1)) * (1 - AC1h)
  P301       <- 1 - P101 - P201
  
  chi2AC1GOF <- sum( (n1 - n * P101)^2 / (n * P101) + (n2 - n * P201)^2 / (n * P201) + (n3 - n * P301)^2 / (n * P301) ) 
  pval1      <- pchisq(chi2AC1GOF, df = dim(mydata)[2] - 1, lower.tail = F)
  tests      <- c(pval,pval1)
  
  return(tests)
  
}


#=========== Monte Carlo simulation of homogeneity tests =======================

ac1   <- c()  # AC1 true
pik   <- c()  # pik: true pi of each stratum
nk    <- c()  # nk: number of each stratum
alpha <- c()  # an error rate
nsim  <- c()  # number of simulations 

sim_common_test <- function(ac1, pik, nk, alpha, nsim) {
  K   <- length(nk)
  P1k <- pik * (2 - pik) - 0.5 + ac1 / 2 * (1- 2 * pik * (1 - pik))
  P2k <- (1- 2 * pik * (1-pik)) * (1 - ac1)
  P3k <- 1 - P1k - P2k
  
  # simulation data generation 
  simdata <- array(0, dim = c(3, nsim, K))
  for (k in 1 : K) {
    set.seed(116 + k)
    simdata[ , , k] <- rmultinom(nsim, size = nk[k], prob = c(P1k[k], P2k[k], P3k[k]))
  }
  
  # 0 cell adjust
  result <- c()
  for (i in 1 : nsim) {
    mydata <- simdata[ , i, ]
    for (k in 1 : K) {
      if (sum(mydata[ , k] == 0) > 0) {
        mydata[ , k] <- mydata[ , k] + 0.5 # 0.5 to the frequencies of (+,+) and (-,-) cells, and 1 to the frequency of (+,-) or (-,+) cell
      } else {
        mydata[ , k] <- mydata[ , k]
      }
    }
    result <- rbind(result, ac1_common_test(mydata))
  }
  
  cover1 <- sum(ifelse(result[,1] > ac1 ,0, ifelse(ac1 > result[,2],0,1)))/nsim 
  
  n_sig <- sum(ifelse(result[, 1] < alpha , 1, 0))
  sig_prob <- n_sig / nsim
  
  n_sig1 <- sum(ifelse(result[, 2] < alpha , 1, 0))
  sig_prob1 <- n_sig1 / nsim
  
  sigprob <- c(sig_prob,sig_prob1)
  
  return(sigprob)
}                                                                                                                                                                                                                                                                                         


###### simulation of Table 2#######

## type I error simulation k=2
#sim_common_test <- function(ac1, pik, nk, alpha, nsim)
#						#	SCORE  GOF
sim_common_test(0.1, c(0.5, 0.5), c(20, 20), 0.05, 10000)	#	0.0448 0.0671
sim_common_test(0.3, c(0.5, 0.5), c(20, 20), 0.05, 10000)	#	0.0462 0.0673
sim_common_test(0.5, c(0.5, 0.5), c(20, 20), 0.05, 10000)	#	0.0482 0.0616
sim_common_test(0.7, c(0.5, 0.5), c(20, 20), 0.05, 10000)	#	0.0331 0.0405
sim_common_test(0.9, c(0.5, 0.5), c(20, 20), 0.05, 10000)	#	0.0022 0.0029
sim_common_test(0.1, c(0.35, 0.35), c(20, 20), 0.05, 10000)	#	0.0521 0.1206
sim_common_test(0.3, c(0.35, 0.35), c(20, 20), 0.05, 10000)	#	0.0537 0.1261
sim_common_test(0.5, c(0.35, 0.35), c(20, 20), 0.05, 10000)	#	0.0518 0.1034
sim_common_test(0.7, c(0.35, 0.35), c(20, 20), 0.05, 10000)	#	0.0386 0.0639
sim_common_test(0.9, c(0.35, 0.35), c(20, 20), 0.05, 10000)	#	0.0036 0.0064
sim_common_test(0.7, c(0.2, 0.2), c(20, 20), 0.05, 10000)	#	0.0475 0.1320
sim_common_test(0.9, c(0.2, 0.2), c(20, 20), 0.05, 10000)	#	0.0077 0.0289

sim_common_test(0.1, c(0.5, 0.5), c(50, 50), 0.05, 10000)	#	0.0496 0.0581
sim_common_test(0.3, c(0.5, 0.5), c(50, 50), 0.05, 10000)	#	0.0471 0.0538
sim_common_test(0.5, c(0.5, 0.5), c(50, 50), 0.05, 10000)	#	0.0498 0.0544
sim_common_test(0.7, c(0.5, 0.5), c(50, 50), 0.05, 10000)	#	0.0507 0.0533
sim_common_test(0.9, c(0.5, 0.5), c(50, 50), 0.05, 10000)	#	0.0256 0.0274
sim_common_test(0.1, c(0.35, 0.35), c(50, 50), 0.05, 10000)	#	0.0510 0.1718
sim_common_test(0.3, c(0.35, 0.35), c(50, 50), 0.05, 10000)	#	0.0512 0.1256
sim_common_test(0.5, c(0.35, 0.35), c(50, 50), 0.05, 10000)	#	0.0519 0.0923
sim_common_test(0.7, c(0.35, 0.35), c(50, 50), 0.05, 10000)	#	0.0518 0.0720
sim_common_test(0.9, c(0.35, 0.35), c(50, 50), 0.05, 10000)	#	0.0282 0.0333
sim_common_test(0.7, c(0.2, 0.2), c(50, 50), 0.05, 10000)	#	0.0532 0.1616
sim_common_test(0.9, c(0.2, 0.2), c(50, 50), 0.05, 10000)	#	0.0372 0.0612

sim_common_test(0.1, c(0.5, 0.5), c(80, 80), 0.05, 10000)	#	0.0465 0.0516
sim_common_test(0.3, c(0.5, 0.5), c(80, 80), 0.05, 10000)	#	0.047 0.051
sim_common_test(0.5, c(0.5, 0.5), c(80, 80), 0.05, 10000)	#	0.0538 0.0570
sim_common_test(0.7, c(0.5, 0.5), c(80, 80), 0.05, 10000)	#	0.0503 0.0520
sim_common_test(0.9, c(0.5, 0.5), c(80, 80), 0.05, 10000)	#	0.0373 0.0392
sim_common_test(0.1, c(0.35, 0.35), c(80, 80), 0.05, 10000)	#	0.0515 0.1732
sim_common_test(0.3, c(0.35, 0.35), c(80, 80), 0.05, 10000)	#	0.0536 0.1229
sim_common_test(0.5, c(0.35, 0.35), c(80, 80), 0.05, 10000)	#	0.0527 0.0893
sim_common_test(0.7, c(0.35, 0.35), c(80, 80), 0.05, 10000)	#	0.0505 0.0691
sim_common_test(0.9, c(0.35, 0.35), c(80, 80), 0.05, 10000)	#	0.0440 0.0509
sim_common_test(0.7, c(0.2, 0.2), c(80, 80), 0.05, 10000)	#	0.0517 0.1522
sim_common_test(0.9, c(0.2, 0.2), c(80, 80), 0.05, 10000)	#	0.0506 0.0731


sim_common_test(0.1, c(0.5, 0.35), c(20, 20), 0.05, 10000)	#	0.0490 0.0966
sim_common_test(0.3, c(0.5, 0.35), c(20, 20), 0.05, 10000)	#	0.0493 0.0958
sim_common_test(0.5, c(0.5, 0.35), c(20, 20), 0.05, 10000)	#	0.0498 0.0825
sim_common_test(0.7, c(0.5, 0.35), c(20, 20), 0.05, 10000)	#	0.0365 0.0494
sim_common_test(0.9, c(0.5, 0.35), c(20, 20), 0.05, 10000)	#	0.0027 0.0047
sim_common_test(0.1, c(0.65, 0.35), c(20, 20), 0.05, 10000)	#	0.0502 0.1201
sim_common_test(0.3, c(0.65, 0.35), c(20, 20), 0.05, 10000)	#	0.0505 0.1198
sim_common_test(0.5, c(0.65, 0.35), c(20, 20), 0.05, 10000)	#	0.0506 0.1008
sim_common_test(0.7, c(0.65, 0.35), c(20, 20), 0.05, 10000)	#	0.0385 0.0648
sim_common_test(0.9, c(0.65, 0.35), c(20, 20), 0.05, 10000)	#	0.0038 0.0074
sim_common_test(0.7, c(0.5, 0.2), c(20, 20), 0.05, 10000)	#	0.0378 0.0904
sim_common_test(0.9, c(0.5, 0.2), c(20, 20), 0.05, 10000)	#	0.0046 0.0127
#	
sim_common_test(0.1, c(0.5, 0.35), c(50, 50), 0.05, 10000)	#	0.0482 0.1171
sim_common_test(0.3, c(0.5, 0.35), c(50, 50), 0.05, 10000)	#	0.0510 0.0865
sim_common_test(0.5, c(0.5, 0.35), c(50, 50), 0.05, 10000)	#	0.0487 0.0716
sim_common_test(0.7, c(0.5, 0.35), c(50, 50), 0.05, 10000)	#	0.0496 0.0597
sim_common_test(0.9, c(0.5, 0.35), c(50, 50), 0.05, 10000)	#	0.0241 0.0274
sim_common_test(0.1, c(0.65, 0.35), c(50, 50), 0.05, 10000)	#	0.0509 0.1682
sim_common_test(0.3, c(0.65, 0.35), c(50, 50), 0.05, 10000)	#	0.0489 0.1172
sim_common_test(0.5, c(0.65, 0.35), c(50, 50), 0.05, 10000)	#	0.0505 0.0916
sim_common_test(0.7, c(0.65, 0.35), c(50, 50), 0.05, 10000)	#	0.0515 0.0710
sim_common_test(0.9, c(0.65, 0.35), c(50, 50), 0.05, 10000)	#	0.0280 0.0334
sim_common_test(0.7, c(0.5, 0.2), c(50, 50), 0.05, 10000)	#	0.0511 0.1042
sim_common_test(0.9, c(0.5, 0.2), c(50, 50), 0.05, 10000)	#	0.0316 0.0416

sim_common_test(0.1, c(0.5, 0.35), c(80, 80), 0.05, 10000)	#	0.0514 0.1195
sim_common_test(0.3, c(0.5, 0.35), c(80, 80), 0.05, 10000)	#	0.0534 0.0937
sim_common_test(0.5, c(0.5, 0.35), c(80, 80), 0.05, 10000)	#	0.0514 0.0720
sim_common_test(0.7, c(0.5, 0.35), c(80, 80), 0.05, 10000)	#	0.0508 0.0611
sim_common_test(0.9, c(0.5, 0.35), c(80, 80), 0.05, 10000)	#	0.0473 0.0496
sim_common_test(0.1, c(0.65, 0.35), c(80, 80), 0.05, 10000)	#	0.0520 0.1717
sim_common_test(0.3, c(0.65, 0.35), c(80, 80), 0.05, 10000)	#	0.0535 0.1238
sim_common_test(0.5, c(0.65, 0.35), c(80, 80), 0.05, 10000)	#	0.0545 0.0898
sim_common_test(0.7, c(0.65, 0.35), c(80, 80), 0.05, 10000)	#	0.0506 0.0685
sim_common_test(0.9, c(0.65, 0.35), c(80, 80), 0.05, 10000)	#	0.0445 0.0515
sim_common_test(0.7, c(0.5, 0.2), c(80, 80), 0.05, 10000)	#	0.0502 0.1029
sim_common_test(0.9, c(0.5, 0.2), c(80, 80), 0.05, 10000)	#	0.0481 0.0594

###### simulation of Table S1 #######
## type I error simulation k=3
#sim_common_test <- function(ac1, pik, nk, alpha, nsim)
#							# 	SCORE  GOF
sim_common_test(0.1, c(0.5, 0.5, 0.5), c(20, 20, 20), 0.05, 10000)	#	0.0404 0.0758
sim_common_test(0.3, c(0.5, 0.5, 0.5), c(20, 20, 20), 0.05, 10000)	#	0.0423 0.0663
sim_common_test(0.5, c(0.5, 0.5, 0.5), c(20, 20, 20), 0.05, 10000)	#	0.0447 0.0644
sim_common_test(0.7, c(0.5, 0.5, 0.5), c(20, 20, 20), 0.05, 10000)	#	0.0303 0.0401
sim_common_test(0.9, c(0.5, 0.5, 0.5), c(20, 20, 20), 0.05, 10000)	#	0.0041 0.0058
sim_common_test(0.1, c(0.35, 0.35, 0.35), c(20, 20, 20), 0.05, 10000)	#	0.0476 0.1546
sim_common_test(0.3, c(0.35, 0.35, 0.35), c(20, 20, 20), 0.05, 10000)	#	0.0509 0.1516
sim_common_test(0.5, c(0.35, 0.35, 0.35), c(20, 20, 20), 0.05, 10000)	#	0.0511 0.1184
sim_common_test(0.7, c(0.35, 0.35, 0.35), c(20, 20, 20), 0.05, 10000)	#	0.0367 0.0709
sim_common_test(0.9, c(0.35, 0.35, 0.35), c(20, 20, 20), 0.05, 10000)	#	0.0058 0.0091
sim_common_test(0.7, c(0.2, 0.2, 0.2), c(20, 20, 20), 0.05, 10000)	#	0.0426 0.1558
sim_common_test(0.9, c(0.2, 0.2, 0.2), c(20, 20, 20), 0.05, 10000)  	#	0.0097 0.0327

sim_common_test(0.1, c(0.5, 0.5, 0.5), c(50, 50, 50), 0.05, 10000)  	#	0.0439 0.0569
sim_common_test(0.3, c(0.5, 0.5, 0.5), c(50, 50, 50), 0.05, 10000)  	#	0.0481 0.0560
sim_common_test(0.5, c(0.5, 0.5, 0.5), c(50, 50, 50), 0.05, 10000)  	#	0.0497 0.0564
sim_common_test(0.7, c(0.5, 0.5, 0.5), c(50, 50, 50), 0.05, 10000)  	#	0.0484 0.0531
sim_common_test(0.9, c(0.5, 0.5, 0.5), c(50, 50, 50), 0.05, 10000)  	#	0.0240 0.0251
sim_common_test(0.1, c(0.35, 0.35, 0.35), c(50, 50, 50), 0.05, 10000)	#	0.0514 0.2206
sim_common_test(0.3, c(0.35, 0.35, 0.35), c(50, 50, 50), 0.05, 10000)	#	0.0523 0.1581
sim_common_test(0.5, c(0.35, 0.35, 0.35), c(50, 50, 50), 0.05, 10000)	#	0.0518 0.1075
sim_common_test(0.7, c(0.35, 0.35, 0.35), c(50, 50, 50), 0.05, 10000)	#	0.0527 0.0756
sim_common_test(0.9, c(0.35, 0.35, 0.35), c(50, 50, 50), 0.05, 10000)	#	0.0271 0.0316
sim_common_test(0.7, c(0.2, 0.2, 0.2), c(50, 50, 50), 0.05, 10000)	#	0.0524 0.2018
sim_common_test(0.9, c(0.2, 0.2, 0.2), c(50, 50, 50), 0.05, 10000)	#	0.0346 0.0652

sim_common_test(0.1, c(0.5, 0.5, 0.5), c(80, 80, 80), 0.05, 10000)	#	0.0467 0.0540
sim_common_test(0.3, c(0.5, 0.5, 0.5), c(80, 80, 80), 0.05, 10000)	#	0.0443 0.0505
sim_common_test(0.5, c(0.5, 0.5, 0.5), c(80, 80, 80), 0.05, 10000)	#	0.0525 0.0565
sim_common_test(0.7, c(0.5, 0.5, 0.5), c(80, 80, 80), 0.05, 10000)	#	0.0479 0.0502
sim_common_test(0.9, c(0.5, 0.5, 0.5), c(80, 80, 80), 0.05, 10000)	#	0.0369 0.0377
sim_common_test(0.1, c(0.35, 0.35, 0.35), c(80, 80, 80), 0.05, 10000)	#	0.0492 0.2378
sim_common_test(0.3, c(0.35, 0.35, 0.35), c(80, 80, 80), 0.05, 10000)	#	0.0523 0.1528
sim_common_test(0.5, c(0.35, 0.35, 0.35), c(80, 80, 80), 0.05, 10000)	#	0.0529 0.1027
sim_common_test(0.7, c(0.35, 0.35, 0.35), c(80, 80, 80), 0.05, 10000)	#	0.0518 0.0739
sim_common_test(0.9, c(0.35, 0.35, 0.35), c(80, 80, 80), 0.05, 10000)	#	0.0417 0.0481
sim_common_test(0.7, c(0.2, 0.2, 0.2), c(80, 80, 80), 0.05, 10000)	#	0.0507 0.2053
sim_common_test(0.9, c(0.2, 0.2, 0.2), c(80, 80, 80), 0.05, 10000)	#	0.0464 0.0762


sim_common_test(0.1, c(0.5, 0.35, 0.65), c(20, 20, 20), 0.05, 10000)	#	0.0433 0.1286
sim_common_test(0.3, c(0.5, 0.35, 0.65), c(20, 20, 20), 0.05, 10000)	#	0.0457 0.1205
sim_common_test(0.5, c(0.5, 0.35, 0.65), c(20, 20, 20), 0.05, 10000)	#	0.0471 0.0995
sim_common_test(0.7, c(0.5, 0.35, 0.65), c(20, 20, 20), 0.05, 10000)	#	0.0332 0.0581
sim_common_test(0.9, c(0.5, 0.35, 0.65), c(20, 20, 20), 0.05, 10000)	#	0.0050 0.0075
sim_common_test(0.1, c(0.65, 0.35, 0.5), c(20, 20, 20), 0.05, 10000)	#	0.0441 0.1314
sim_common_test(0.3, c(0.65, 0.35, 0.5), c(20, 20, 20), 0.05, 10000)	#	0.0471 0.1240
sim_common_test(0.5, c(0.65, 0.35, 0.5), c(20, 20, 20), 0.05, 10000)	#	0.0475 0.1030
sim_common_test(0.7, c(0.65, 0.35, 0.5), c(20, 20, 20), 0.05, 10000)	#	0.0316 0.0592
sim_common_test(0.9, c(0.65, 0.35, 0.5), c(20, 20, 20), 0.05, 10000)	#	0.0041 0.0079
sim_common_test(0.7, c(0.5, 0.2, 0.65), c(20, 20, 20), 0.05, 10000) 	#	0.0345 0.0924
sim_common_test(0.9, c(0.5, 0.2, 0.65), c(20, 20, 20), 0.05, 10000)  	#	0.0064 0.0149

sim_common_test(0.1, c(0.5, 0.35, 0.65), c(50, 50, 50), 0.05, 10000)	#	0.0462 0.1685
sim_common_test(0.3, c(0.5, 0.35, 0.65), c(50, 50, 50), 0.05, 10000)	#	0.0486 0.1205
sim_common_test(0.5, c(0.5, 0.35, 0.65), c(50, 50, 50), 0.05, 10000)	#	0.0507 0.0903
sim_common_test(0.7, c(0.5, 0.35, 0.65), c(50, 50, 50), 0.05, 10000)	#	0.0494 0.0670
sim_common_test(0.9, c(0.5, 0.35, 0.65), c(50, 50, 50), 0.05, 10000)	#	0.0241 0.0282
sim_common_test(0.1, c(0.65, 0.35, 0.5), c(50, 50, 50), 0.05, 10000)	#	0.0471 0.1685
sim_common_test(0.3, c(0.65, 0.35, 0.5), c(50, 50, 50), 0.05, 10000)	#	0.0484 0.1237
sim_common_test(0.5, c(0.65, 0.35, 0.5), c(50, 50, 50), 0.05, 10000)	#	0.0532 0.0935
sim_common_test(0.7, c(0.65, 0.35, 0.5), c(50, 50, 50), 0.05, 10000)	#	0.0518 0.0702
sim_common_test(0.9, c(0.65, 0.35, 0.5), c(50, 50, 50), 0.05, 10000)	#	0.0242 0.0304
sim_common_test(0.7, c(0.5, 0.2, 0.65), c(50, 50, 50), 0.05, 10000)  	#	0.0491 0.1103
sim_common_test(0.9, c(0.5, 0.2, 0.65), c(50, 50, 50), 0.05, 10000)  	#	0.0292 0.0387

sim_common_test(0.1, c(0.5, 0.35, 0.65), c(80, 80, 80), 0.05, 10000)	#	0.0493 0.1807
sim_common_test(0.3, c(0.5, 0.35, 0.65), c(80, 80, 80), 0.05, 10000)	#	0.0457 0.1165
sim_common_test(0.5, c(0.5, 0.35, 0.65), c(80, 80, 80), 0.05, 10000)	#	0.0541 0.0881
sim_common_test(0.7, c(0.5, 0.35, 0.65), c(80, 80, 80), 0.05, 10000)	#	0.0504 0.0678
sim_common_test(0.9, c(0.5, 0.35, 0.65), c(80, 80, 80), 0.05, 10000)	#	0.0415 0.0470
sim_common_test(0.1, c(0.65, 0.35, 0.5), c(80, 80, 80), 0.05, 10000)	#	0.0535 0.1796
sim_common_test(0.3, c(0.65, 0.35, 0.5), c(80, 80, 80), 0.05, 10000)	#	0.0496 0.1210
sim_common_test(0.5, c(0.65, 0.35, 0.5), c(80, 80, 80), 0.05, 10000)	#	0.0533 0.0914
sim_common_test(0.7, c(0.65, 0.35, 0.5), c(80, 80, 80), 0.05, 10000)	#	0.0533 0.0700
sim_common_test(0.9, c(0.65, 0.35, 0.5), c(80, 80, 80), 0.05, 10000)	#	0.0403 0.0451
sim_common_test(0.7, c(0.5, 0.2, 0.65), c(80, 80, 80), 0.05, 10000)	#	0.0487 0.1117
sim_common_test(0.9, c(0.5, 0.2, 0.65), c(80, 80, 80), 0.05, 10000)	#	0.0434 0.0560


###### simulation of Table S2#######

## type I error simulation k=3  different n size
#sim_common_test <- function(ac1, pik, nk, alpha, nsim)
#							# 	SCORE  GOF
sim_common_test(0.1, c(0.5, 0.5, 0.5), c(20, 50, 80), 0.05, 10000)	#	0.0416 0.0648
sim_common_test(0.3, c(0.5, 0.5, 0.5), c(20, 50, 80), 0.05, 10000)	#	0.0430 0.0587
sim_common_test(0.5, c(0.5, 0.5, 0.5), c(20, 50, 80), 0.05, 10000)	#	0.0437 0.0546
sim_common_test(0.7, c(0.5, 0.5, 0.5), c(20, 50, 80), 0.05, 10000)  	#	0.0404 0.0461
sim_common_test(0.9, c(0.5, 0.5, 0.5), c(20, 50, 80), 0.05, 10000)  	#	0.0289 0.0310
sim_common_test(0.1, c(0.35, 0.35, 0.35), c(20, 50, 80), 0.05, 10000)	#	0.0487 0.1928
sim_common_test(0.3, c(0.35, 0.35, 0.35), c(20, 50, 80), 0.05, 10000)	#	0.0527 0.1535
sim_common_test(0.5, c(0.35, 0.35, 0.35), c(20, 50, 80), 0.05, 10000)	#	0.0495 0.1074
sim_common_test(0.7, c(0.35, 0.35, 0.35), c(20, 50, 80), 0.05, 10000)	#	0.0459 0.0734
sim_common_test(0.9, c(0.35, 0.35, 0.35), c(20, 50, 80), 0.05, 10000)	#	0.0326 0.0387
sim_common_test(0.7, c(0.2, 0.2, 0.2), c(20, 50, 80), 0.05, 10000)	#	0.0469 0.1899
sim_common_test(0.9, c(0.2, 0.2, 0.2), c(20, 50, 80), 0.05, 10000)	#	0.0375 0.0650

sim_common_test(0.1, c(0.5, 0.35, 0.65), c(20, 50, 80), 0.05, 10000)	#	0.0500 0.1725
sim_common_test(0.3, c(0.5, 0.35, 0.65), c(20, 50, 80), 0.05, 10000) 	#	0.0444 0.1177
sim_common_test(0.5, c(0.5, 0.35, 0.65), c(20, 50, 80), 0.05, 10000)	#	0.0483 0.0850
sim_common_test(0.7, c(0.5, 0.35, 0.65), c(20, 50, 80), 0.05, 10000)	#	0.0398 0.0586
sim_common_test(0.9, c(0.5, 0.35, 0.65), c(20, 50, 80), 0.05, 10000)	#	0.0269 0.0320
sim_common_test(0.1, c(0.65, 0.35, 0.5), c(20, 50, 80), 0.05, 10000)	#	0.0458 0.1528
sim_common_test(0.3, c(0.65, 0.35, 0.5), c(20, 50, 80), 0.05, 10000)	#	0.0465 0.1270
sim_common_test(0.5, c(0.65, 0.35, 0.5), c(20, 50, 80), 0.05, 10000)	#	0.0482 0.1008
sim_common_test(0.7, c(0.65, 0.35, 0.5), c(20, 50, 80), 0.05, 10000)	#	0.0445 0.0694
sim_common_test(0.9, c(0.65, 0.35, 0.5), c(20, 50, 80), 0.05, 10000)	#	0.0289 0.0351
sim_common_test(0.7, c(0.5, 0.2, 0.65), c(20, 50, 80), 0.05, 10000)	#	0.0415 0.1007
sim_common_test(0.9, c(0.5, 0.2, 0.65), c(20, 50, 80), 0.05, 10000)	#	0.0304 0.0418


###### simulation of Table 3#######
## empirical power simulation k=2  
#sim_common_test <- function(ac1, pik, nk, alpha, nsim)
#							# 	SCORE  GOF
sim_common_test(c(0.1, 0.5), c(0.5, 0.5), c(20, 20), 0.05, 10000)	#	0.2429 0.2899
sim_common_test(c(0.3, 0.6), c(0.5, 0.5), c(20, 20), 0.05, 10000)	#	0.1731 0.2015
sim_common_test(c(0.3, 0.7), c(0.5, 0.5), c(20, 20), 0.05, 10000)	#	0.2943 0.3233
sim_common_test(c(0.5, 0.8), c(0.5, 0.5), c(20, 20), 0.05, 10000)	#	0.2116 0.2321
sim_common_test(c(0.5, 0.9), c(0.5, 0.5), c(20, 20), 0.05, 10000)	#	0.3724 0.3956
sim_common_test(c(0.1, 0.5), c(0.35, 0.35), c(20, 20), 0.05, 10000)	#	0.2453 0.3572
sim_common_test(c(0.3, 0.6), c(0.35, 0.35), c(20, 20), 0.05, 10000)	#	0.1847 0.2791
sim_common_test(c(0.3, 0.7), c(0.35, 0.35), c(20, 20), 0.05, 10000)	#	0.3128 0.4078
sim_common_test(c(0.5, 0.8), c(0.35, 0.35), c(20, 20), 0.05, 10000)	#	0.2274 0.2947
sim_common_test(c(0.5, 0.9), c(0.35, 0.35), c(20, 20), 0.05, 10000)	#	0.3960 0.4829
sim_common_test(c(0.5, 0.8), c(0.2, 0.2), c(20, 20), 0.05, 10000)	#	0.2696 0.4105
sim_common_test(c(0.5, 0.9), c(0.2, 0.2), c(20, 20), 0.05, 10000)	#	0.4820 0.6158

sim_common_test(c(0.1, 0.5), c(0.5, 0.5), c(50, 50), 0.05, 10000)	#	0.5383 0.5617
sim_common_test(c(0.3, 0.6), c(0.5, 0.5), c(50, 50), 0.05, 10000)	#	0.3770 0.3964
sim_common_test(c(0.3, 0.7), c(0.5, 0.5), c(50, 50), 0.05, 10000)	#	0.6349 0.6512
sim_common_test(c(0.5, 0.8), c(0.5, 0.5), c(50, 50), 0.05, 10000)	#	0.5115 0.5250
sim_common_test(c(0.5, 0.9), c(0.5, 0.5), c(50, 50), 0.05, 10000)	#	0.8354 0.8413
sim_common_test(c(0.1, 0.5), c(0.35, 0.35), c(50, 50), 0.05, 10000)	#	0.5086 0.6524
sim_common_test(c(0.3, 0.6), c(0.35, 0.35), c(50, 50), 0.05, 10000)	#	0.3790 0.4851
sim_common_test(c(0.3, 0.7), c(0.35, 0.35), c(50, 50), 0.05, 10000)	#	0.6329 0.7179
sim_common_test(c(0.5, 0.8), c(0.35, 0.35), c(50, 50), 0.05, 10000)	#	0.5182 0.5852
sim_common_test(c(0.5, 0.9), c(0.35, 0.35), c(50, 50), 0.05, 10000)	#	0.8443 0.8770
sim_common_test(c(0.5, 0.8), c(0.2, 0.2), c(50, 50), 0.05, 10000)	#	0.5519 0.7106
sim_common_test(c(0.5, 0.9), c(0.2, 0.2), c(50, 50), 0.05, 10000)	#	0.8775 0.9145

sim_common_test(c(0.1, 0.5), c(0.5, 0.5), c(80, 80), 0.05, 10000)	#	0.7569 0.7679
sim_common_test(c(0.3, 0.6), c(0.5, 0.5), c(80, 80), 0.05, 10000)	#	0.5684 0.5783
sim_common_test(c(0.3, 0.7), c(0.5, 0.5), c(80, 80), 0.05, 10000)	#	0.8410 0.8470
sim_common_test(c(0.5, 0.8), c(0.5, 0.5), c(80, 80), 0.05, 10000)	#	0.7156 0.7220
sim_common_test(c(0.5, 0.9), c(0.5, 0.5), c(80, 80), 0.05, 10000)	#	0.9672 0.9684
sim_common_test(c(0.1, 0.5), c(0.35, 0.35), c(80, 80), 0.05, 10000)	#	0.7073 0.8190
sim_common_test(c(0.3, 0.6), c(0.35, 0.35), c(80, 80), 0.05, 10000)	#	0.5378 0.6445
sim_common_test(c(0.3, 0.7), c(0.35, 0.35), c(80, 80), 0.05, 10000)	#	0.8256 0.8788
sim_common_test(c(0.5, 0.8), c(0.35, 0.35), c(80, 80), 0.05, 10000)	#	0.7171 0.7673
sim_common_test(c(0.5, 0.9), c(0.35, 0.35), c(80, 80), 0.05, 10000)	#	0.9629 0.9727
sim_common_test(c(0.5, 0.8), c(0.2, 0.2), c(80, 80), 0.05, 10000)	#	0.7455 0.8722
sim_common_test(c(0.5, 0.9), c(0.2, 0.2), c(80, 80), 0.05, 10000)	#	0.9757 0.9822


sim_common_test(c(0.1, 0.5), c(0.5, 0.35), c(20, 20), 0.05, 10000)	#	0.2335 0.3035
sim_common_test(c(0.3, 0.6), c(0.5, 0.35), c(20, 20), 0.05, 10000)	#	0.1679 0.2236
sim_common_test(c(0.3, 0.7), c(0.5, 0.35), c(20, 20), 0.05, 10000)	#	0.2931 0.3512
sim_common_test(c(0.5, 0.8), c(0.5, 0.35), c(20, 20), 0.05, 10000)	#	0.2158 0.2578
sim_common_test(c(0.5, 0.9), c(0.5, 0.35), c(20, 20), 0.05, 10000)	#	0.3891 0.4298
sim_common_test(c(0.1, 0.5), c(0.65, 0.35), c(20, 20), 0.05, 10000)	#	0.2425 0.3548
sim_common_test(c(0.3, 0.6), c(0.65, 0.35), c(20, 20), 0.05, 10000)	#	0.1708 0.2660
sim_common_test(c(0.3, 0.7), c(0.65, 0.35), c(20, 20), 0.05, 10000)	#	0.2957 0.3977
sim_common_test(c(0.5, 0.8), c(0.65, 0.35), c(20, 20), 0.05, 10000)	#	0.2209 0.2909
sim_common_test(c(0.5, 0.9), c(0.65, 0.35), c(20, 20), 0.05, 10000)	#	0.3935 0.4751
sim_common_test(c(0.5, 0.8), c(0.5, 0.2), c(20, 20), 0.05, 10000) 	#	0.2295 0.2776
sim_common_test(c(0.5, 0.9), c(0.5, 0.2), c(20, 20), 0.05, 10000) 	#	0.4349 0.4731

sim_common_test(c(0.1, 0.5), c(0.5, 0.35), c(50, 50), 0.05, 10000)	#	0.5254 0.5952
sim_common_test(c(0.3, 0.6), c(0.5, 0.35), c(50, 50), 0.05, 10000)	#	0.3694 0.4277
sim_common_test(c(0.3, 0.7), c(0.5, 0.35), c(50, 50), 0.05, 10000)	#	0.6297 0.6725
sim_common_test(c(0.5, 0.8), c(0.5, 0.35), c(50, 50), 0.05, 10000)	#	0.5169 0.5478
sim_common_test(c(0.5, 0.9), c(0.5, 0.35), c(50, 50), 0.05, 10000)	#	0.8428 0.8554
sim_common_test(c(0.1, 0.5), c(0.65, 0.35), c(50, 50), 0.05, 10000)	#	0.5025 0.6480
sim_common_test(c(0.3, 0.6), c(0.65, 0.35), c(50, 50), 0.05, 10000)	#	0.3641 0.4701
sim_common_test(c(0.3, 0.7), c(0.65, 0.35), c(50, 50), 0.05, 10000)	#	0.6184 0.7111
sim_common_test(c(0.5, 0.8), c(0.65, 0.35), c(50, 50), 0.05, 10000)	#	0.5162 0.5806
sim_common_test(c(0.5, 0.9), c(0.65, 0.35), c(50, 50), 0.05, 10000)	#	0.8384 0.8740
sim_common_test(c(0.5, 0.8), c(0.5, 0.2), c(50, 50), 0.05, 10000)	#	0.5313 0.5982
sim_common_test(c(0.5, 0.9), c(0.5, 0.2), c(50, 50), 0.05, 10000)	#	0.8614 0.8625

sim_common_test(c(0.1, 0.5), c(0.5, 0.35), c(80, 80), 0.05, 10000)	#	0.7324 0.7861
sim_common_test(c(0.3, 0.6), c(0.5, 0.35), c(80, 80), 0.05, 10000)	#	0.5454 0.5958
sim_common_test(c(0.3, 0.7), c(0.5, 0.35), c(80, 80), 0.05, 10000)	#	0.8332 0.8577
sim_common_test(c(0.5, 0.8), c(0.5, 0.35), c(80, 80), 0.05, 10000)	#	0.7170 0.7408
sim_common_test(c(0.5, 0.9), c(0.5, 0.35), c(80, 80), 0.05, 10000)	#	0.9664 0.9697
sim_common_test(c(0.1, 0.5), c(0.65, 0.35), c(80, 80), 0.05, 10000)	#	0.7072 0.8159
sim_common_test(c(0.3, 0.6), c(0.65, 0.35), c(80, 80), 0.05, 10000)	#	0.5414 0.6442
sim_common_test(c(0.3, 0.7), c(0.65, 0.35), c(80, 80), 0.05, 10000)	#	0.8220 0.8844
sim_common_test(c(0.5, 0.8), c(0.65, 0.35), c(80, 80), 0.05, 10000)	#	0.7153 0.7643
sim_common_test(c(0.5, 0.9), c(0.65, 0.35), c(80, 80), 0.05, 10000)	#	0.9647 0.9741
sim_common_test(c(0.5, 0.8), c(0.5, 0.2), c(80, 80), 0.05, 10000)	#	0.7339 0.7867
sim_common_test(c(0.5, 0.9), c(0.5, 0.2), c(80, 80), 0.05, 10000)	#	0.9738 0.9703
