# Supplementary material for: Homogeneity score test of AC1 statistics and estimation of common AC1 in multiple or stratified inter-rater agreement studies
Source: BMC Med Res Methodol. 2020 Feb 5;20:20. doi: 10.1186/s12874-019-0887-5 (PMC7001312; doi:10.1186/s12874-019-0887-5)
Supplement: Supplementary file 4 — Additional file 4. R code for coverage rates. [file 12874_2019_887_MOESM4_ESM.txt]

# Additional file 4 R code for coverage rates

# "Homogeneity score test of AC1 statistics and estimation of common AC1 in multiple or stratified inter-rater agreement studies" 
# by Chikara Honda and Tetsuji Ohyama.

################################### Important notice #################################################
# To calculate profile variance (PV) method of coverage rates, 
# package R package "nleqslv" needs to be installed in advance.
# In the code description, please remove the following # and execute.
    
# install.packages("nleqslv")  
######################################################################################################


############## Table 5  AC1 coverage rate ############################################################

rm(list=ls())

ac1_coverage <- function(mydata) {

  n1 <- mydata[1, ]
  n2 <- mydata[2, ]
  n3 <- mydata[3, ]
  n  <- colSums(mydata)

  ########H0########
  ### MLE under H0
  # initial value
  
  pi_0  <- (2 * n1 + n2) / (2 * n)
  p_min <- max(abs(pi_0 - 0.5)) # Choose a value farther than 0.5
  x     <- 0.5 - p_min
  ac1_L <- (1 - 2 * x * (2 - x)) / (1 - 2 * x * (1 - x))
  ac1_0 <- mean(1 - 2 * n * n2 / (n^2 + (n1 - n3)^2))  #The lower limit is taken when the average is taken below the lower limit
  ac1_0 <- ifelse(ac1_0 <= ac1_L, ac1_L + 0.01, ac1_0)
  
  # loglikelihood function under H0
  logL_0   <- function(x) { # x=(ac1,pi1,...,piK)
    ac1    <- x[1]
    pi_vec <- x[-1]
    P1_0   <- pi_vec * (2 - pi_vec) - 0.5 + ac1 / 2 * (1- 2 * pi_vec * (1 - pi_vec))
    P2_0   <- (1- 2 * pi_vec * (1-pi_vec)) * (1 - ac1)
    P3_0   <- 1 - P1_0 - P2_0
    l_0    <- sum(n1 * log(P1_0) + n2 * log(P2_0) + n3 * log(P3_0))
    return(l_0)
  }
  
  #MLE under H0
  opt_0  <- optim(c(ac1_0, pi_0), method = c("Nelder-Mead"), logL_0, control = list(fnscale = -1), hessian = TRUE)
  mle_0  <- opt_0$par
  AC1_0  <- mle_0[1] 
  pi_0   <- mle_0[-1]

  # AC1 var ###### equation (15)
  # prep
  P10    <- pi_0 * (2 - pi_0) - 0.5 + AC1_0 / 2 * (1- 2 * pi_0 * (1 - pi_0)) 
  P20    <- (1- 2 * pi_0 * (1 - pi_0)) * (1 - AC1_0)
  P30    <- 1 - P10 - P20
  Ak0    <- 1 - 2 * pi_0 * ( 1 - pi_0 )
  Bk0    <- 1 / P10 + 4 / P20 + 1 / P30
  Ck0    <- 1 / P10 - 1 / P30 + ( 1 - AC1_0 ) * ( 1 - 2 * pi_0 ) * Bk0
  Dk0    <- 1 / P10 + 1 / P30 + ( 1 - AC1_0 ) * ( 1 - 2 * pi_0 ) * ( 1 / P10 - 1/ P30 + Ck0 )
  
  # var
  AC1_0var <- 4 * 1 * solve(sum(n * Ak0^2 * (Bk0 - Ck0^2 / Dk0)))
  
#### caluculation of CIs ############
  
  ### Simple asymototic (SA) ##### equation(17)
  
  CLAC1_0 <- AC1_0 - qnorm(0.975)*sqrt(AC1_0var)
  CUAC1_0 <- AC1_0 + qnorm(0.975)*sqrt(AC1_0var)
  
  #### Z transformation (FZ) #######
  
  rz    <- 1/2* log((1 + AC1_0)/ (1 - AC1_0))
  Vrz   <- (1 / (1 - AC1_0^2))^2  * AC1_0var
  
  bl    <- rz - qnorm(0.975)*sqrt(Vrz)
  bu    <- rz + qnorm(0.975)*sqrt(Vrz)  
  
  zLAC1 <- (exp(2*bl) - 1) / (exp(2*bl) + 1)
  zUAC1 <- (exp(2*bu) - 1) / (exp(2*bu) + 1)
  
  #### profile variance (PV) #### equation (15) and (17)
  
  ###installing the package if necessary#####################################################
  #delete # below code and execute.
  
  #install.packages("nleqslv")
  library(nleqslv)
  pvfnc <- function(x) {
  
    Ak <- 1 - 2 * pi_0 * (1 - pi_0)
    omg <- 1 - x
    Vk <- (Ak * omg - (Ak^2 - 4 * Ak + 2) * omg^2 - Ak * (2 * Ak - 1) * omg^3) / (n * Ak^2)
    V <- 1 / sum(1 / Vk)
    return(V)
  }
  
  myfnc <- function(x) {
  
    (AC1_0 - x)^2 - qnorm(0.975)^2 * pvfnc(x)
  }
  
  pvLAC1 <- nleqslv(CLAC1_0, myfnc)$x
  pvUAC1 <- nleqslv(CUAC1_0, myfnc)$x
  
  ### bind CIs ####
  AC1_0CIs <- c(CLAC1_0,CUAC1_0,zLAC1,zUAC1,pvLAC1,pvUAC1) 
  
 return(AC1_0CIs)

}

############## AC1 coverage rate ############

 ac1   <- c()  
 pik   <- c()  # pik:pi of each stratum
 nk    <- c()  # nk: number of each stratum
 nsim  <- c()  # number of simulations 
 
 sim_coverage <- function(ac1, pik, nk, nsim) { 
   K <- length(nk)
   P1k <- pik * (2 - pik) - 0.5 + ac1 / 2 * (1- 2 * pik * (1 - pik))
   P2k <- (1- 2 * pik * (1-pik)) * (1 - ac1)
   P3k <- 1 - P1k - P2k
   
   # data generation
   simdata <- array(0, dim = c(3, nsim, K))
   for (k in 1 : K) {
     set.seed(116 + k)
     simdata[ , , k] <- rmultinom(nsim, size = nk[k], prob = c(P1k[k], P2k[k], P3k[k]))
   }
   
   # 0 cell adjust
   result <- c()
   for (i in 1 : nsim) {
     mydata <- simdata[ , i, ]
     for (k in 1 : K) {
       if (sum(mydata[ , k] == 0) > 0) {
         mydata[ , k] <- mydata[ , k] + 0.5 # 0.5 to the frequencies of (+,+) and (-,-) cells, and 1 to the frequency of (+,-) or (-,+) cell
       } else {
         mydata[ , k] <- mydata[ , k]
       }
     }
     result <- rbind(result, ac1_coverage(mydata))
   }
   
   #coverage rate
   cover1 <- sum(ifelse(result[,1] > ac1 ,0, ifelse(ac1 > result[,2],0,1)))/nsim # SA
   cover2 <- sum(ifelse(result[,3] > ac1 ,0, ifelse(ac1 > result[,4],0,1)))/nsim # FZ
   cover3 <- sum(ifelse(result[,5] > ac1 ,0, ifelse(ac1 > result[,6],0,1)))/nsim # PV
   coverage <- c(cover1,cover2,cover3)
   
   return(coverage)
 }

###simulation of Table 5 
 
#sim_coverage(ac1, pik, nk, nsim)			#	 SA     FZ     PV
 sim_coverage(0.1, c(0.5, 0.5), c(20, 20), 10000)		#	0.9391 0.9594 0.9584
 sim_coverage(0.3, c(0.5, 0.5), c(20, 20), 10000)		#	0.9364 0.9580 0.9497
 sim_coverage(0.5, c(0.5, 0.5), c(20, 20), 10000)		#	0.9311 0.9624 0.9619
 sim_coverage(0.7, c(0.5, 0.5), c(20, 20), 10000)		#	0.9235 0.9761 0.9631
 sim_coverage(0.9, c(0.5, 0.5), c(20, 20), 10000)		#	0.9975 0.9632 0.9553
 sim_coverage(0.1, c(0.35, 0.35), c(20, 20), 10000)		#	0.9346 0.9528 0.9560
 sim_coverage(0.3, c(0.35, 0.35), c(20, 20), 10000)		#	0.9344 0.9545 0.9530
 sim_coverage(0.5, c(0.35, 0.35), c(20, 20), 10000)		#	0.9261 0.9559 0.9546
 sim_coverage(0.7, c(0.35, 0.35), c(20, 20), 10000)		#	0.9176 0.9649 0.9579
 sim_coverage(0.9, c(0.35, 0.35), c(20, 20), 10000)		#	0.9956 0.9668 0.9474
 sim_coverage(0.7, c(0.2, 0.2), c(20, 20), 10000)		#	0.9288 0.9593 0.9504
 sim_coverage(0.9, c(0.2, 0.2), c(20, 20), 10000)		#	0.9696 0.9661 0.9105
 
 sim_coverage(0.1, c(0.5, 0.5), c(50, 50), 10000)		#	0.9489 0.9534 0.9522
 sim_coverage(0.3, c(0.5, 0.5), c(50, 50), 10000)		#	0.9446 0.9550 0.9542
 sim_coverage(0.5, c(0.5, 0.5), c(50, 50), 10000)		#	0.9450 0.9541 0.9527
 sim_coverage(0.7, c(0.5, 0.5), c(50, 50), 10000)		#	0.9359 0.9609 0.9526
 sim_coverage(0.9, c(0.5, 0.5), c(50, 50), 10000)		#	0.9204 0.9714 0.9711
 sim_coverage(0.1, c(0.35, 0.35), c(50, 50), 10000)		#	0.9415 0.9477 0.9515
 sim_coverage(0.3, c(0.35, 0.35), c(50, 50), 10000)		#	0.9420 0.9496 0.9496
 sim_coverage(0.5, c(0.35, 0.35), c(50, 50), 10000)		#	0.9398 0.9509 0.9507
 sim_coverage(0.7, c(0.35, 0.35), c(50, 50), 10000)		#	0.9367 0.9541 0.9517
 sim_coverage(0.9, c(0.35, 0.35), c(50, 50), 10000)		#	0.9258 0.9663 0.9600
 sim_coverage(0.7, c(0.2, 0.2), c(50, 50), 10000)		#	0.9384 0.9486 0.9481
 sim_coverage(0.9, c(0.2, 0.2), c(50, 50), 10000)		#	0.9272 0.9645 0.9540
 
 sim_coverage(0.1, c(0.5, 0.5), c(80, 80), 10000)		#	0.9446 0.9521 0.9517
 sim_coverage(0.3, c(0.5, 0.5), c(80, 80), 10000)		#	0.9472 0.9523 0.9518
 sim_coverage(0.5, c(0.5, 0.5), c(80, 80), 10000)		#	0.9431 0.9525 0.9516
 sim_coverage(0.7, c(0.5, 0.5), c(80, 80), 10000)		#	0.9436 0.9503 0.9491
 sim_coverage(0.9, c(0.5, 0.5), c(80, 80), 10000)		#	0.9010 0.9624 0.9564
 sim_coverage(0.1, c(0.35, 0.35), c(80, 80), 10000)		#	0.9460 0.9505 0.9507
 sim_coverage(0.3, c(0.35, 0.35), c(80, 80), 10000)		#	0.9438 0.9487 0.9494
 sim_coverage(0.5, c(0.35, 0.35), c(80, 80), 10000) 	#	0.9440 0.9503 0.9504
 sim_coverage(0.7, c(0.35, 0.35), c(80, 80), 10000) 	#	0.9413 0.9501 0.9494
 sim_coverage(0.9, c(0.35, 0.35), c(80, 80), 10000) 	#	0.9308 0.9604 0.9525
 sim_coverage(0.7, c(0.2, 0.2), c(80, 80), 10000)		#	0.9442 0.9499 0.9492
 sim_coverage(0.9, c(0.2, 0.2), c(80, 80), 10000)		#	0.9294 0.9560 0.9513
 
 
 sim_coverage(0.1, c(0.5, 0.35), c(20, 20), 10000)		#	0.9387 0.9578 0.9575
 sim_coverage(0.3, c(0.5, 0.35), c(20, 20), 10000)		#	0.9325 0.9579 0.9549
 sim_coverage(0.5, c(0.5, 0.35), c(20, 20), 10000)		#	0.9267 0.9593 0.9597
 sim_coverage(0.7, c(0.5, 0.35), c(20, 20), 10000)		#	0.9170 0.9705 0.9608
 sim_coverage(0.9, c(0.5, 0.35), c(20, 20), 10000)		#	0.9971 0.9662 0.9551
 sim_coverage(0.1, c(0.65, 0.35), c(20, 20), 10000)		#	0.9375 0.9550 0.9570
 sim_coverage(0.3, c(0.65, 0.35), c(20, 20), 10000)		#	0.9342 0.9552 0.9562
 sim_coverage(0.5, c(0.65, 0.35), c(20, 20), 10000)		#	0.9274 0.9585 0.9551
 sim_coverage(0.7, c(0.65, 0.35), c(20, 20), 10000)		#	0.9171 0.9674 0.9596
 sim_coverage(0.9, c(0.65, 0.35), c(20, 20), 10000)		#	0.9957 0.9693 0.9495
 sim_coverage(0.7, c(0.5, 0.2), c(20, 20), 10000)		#	0.9305 0.9647 0.9563
 sim_coverage(0.9, c(0.5, 0.2), c(20, 20), 10000)		#	0.9929 0.9702 0.9432
 
 sim_coverage(0.1, c(0.5, 0.35), c(50, 50), 10000)		#	0.9456 0.9524 0.9527
 sim_coverage(0.3, c(0.5, 0.35), c(50, 50), 10000)		#	0.9427 0.9520 0.9506
 sim_coverage(0.5, c(0.5, 0.35), c(50, 50), 10000)		#	0.9406 0.9522 0.9517
 sim_coverage(0.7, c(0.5, 0.35), c(50, 50), 10000)		#	0.9364 0.9555 0.9532
 sim_coverage(0.9, c(0.5, 0.35), c(50, 50), 10000)		#	0.9233 0.9679 0.9645
 sim_coverage(0.1, c(0.65, 0.35), c(50, 50), 10000)		#	0.9464 0.9543 0.9542
 sim_coverage(0.3, c(0.65, 0.35), c(50, 50), 10000)		#	0.9429 0.9529 0.9524
 sim_coverage(0.5, c(0.65, 0.35), c(50, 50), 10000)		#	0.9405 0.9541 0.9532
 sim_coverage(0.7, c(0.65, 0.35), c(50, 50), 10000)		#	0.9364 0.9556 0.9528
 sim_coverage(0.9, c(0.65, 0.35), c(50, 50), 10000)		#	0.9251 0.9682 0.9599
 sim_coverage(0.7, c(0.5, 0.2), c(50, 50), 10000)		#	0.9370 0.9543 0.9521
 sim_coverage(0.9, c(0.5, 0.2), c(50, 50), 10000)		#	0.9277 0.9687 0.9597
 
 sim_coverage(0.1, c(0.5, 0.35), c(80, 80), 10000)		#	0.9461 0.9511 0.9509
 sim_coverage(0.3, c(0.5, 0.35), c(80, 80), 10000)		#	0.9463 0.9519 0.9519
 sim_coverage(0.5, c(0.5, 0.35), c(80, 80), 10000)		#	0.9419 0.9502 0.9498
 sim_coverage(0.7, c(0.5, 0.35), c(80, 80), 10000)		#	0.9429 0.9547 0.9529
 sim_coverage(0.9, c(0.5, 0.35), c(80, 80), 10000)		#	0.9215 0.9631 0.9573
 sim_coverage(0.1, c(0.65, 0.35), c(80, 80), 10000)		#	0.9429 0.9467 0.9464
 sim_coverage(0.3, c(0.65, 0.35), c(80, 80), 10000)		#	0.9451 0.9500 0.9499
 sim_coverage(0.5, c(0.65, 0.35), c(80, 80), 10000)		#	0.9436 0.9531 0.9524
 sim_coverage(0.7, c(0.65, 0.35), c(80, 80), 10000)		#	0.9393 0.9531 0.9517
 sim_coverage(0.9, c(0.65, 0.35), c(80, 80), 10000)		#	0.9265 0.9626 0.9537
 sim_coverage(0.7, c(0.5, 0.2), c(80, 80), 10000)		#	0.9418 0.9549 0.9540
 sim_coverage(0.9, c(0.5, 0.2), c(80, 80), 10000)		#	0.9269 0.9605 0.9554
 
## end ##


##Simulation method for k = 3
##k=3 balanced sample size and balanced �� conditions

#sim_coverage(ac1, pik, nk, nsim)			#	SA     FZ     PV
#sim_coverage(0.1, c(0.5, 0.5, 0.5), c(20, 20, 20), 10000)	#	0.9367 0.9555 0.9559
#sim_coverage(0.3, c(0.5, 0.5, 0.5), c(20, 20, 20), 10000)	#	0.9354 0.9550 0.9541
#sim_coverage(0.5, c(0.5, 0.5, 0.5), c(20, 20, 20), 10000)	#	0.9355 0.9586 0.9579
#sim_coverage(0.7, c(0.5, 0.5, 0.5), c(20, 20, 20), 10000)	#	0.9284 0.9627 0.9601
#sim_coverage(0.9, c(0.5, 0.5, 0.5), c(20, 20, 20), 10000)	#	0.9963 0.9712 0.9674
#sim_coverage(0.1, c(0.35, 0.35, 0.35), c(20, 20, 20), 10000)	#	0.9392 0.9525 0.9534
#sim_coverage(0.3, c(0.35, 0.35, 0.35), c(20, 20, 20), 10000)	#	0.9377 0.9523 0.9529
#sim_coverage(0.5, c(0.35, 0.35, 0.35), c(20, 20, 20), 10000)	#	0.9344 0.9533 0.9534
#sim_coverage(0.7, c(0.35, 0.35, 0.35), c(20, 20, 20), 10000)	#	0.9253 0.9607 0.9569
#sim_coverage(0.9, c(0.35, 0.35, 0.35), c(20, 20, 20), 10000)	#	0.9927 0.9657 0.9607
#sim_coverage(0.7, c(0.2, 0.2, 0.2), c(20, 20, 20), 10000)	#	0.9376 0.9548 0.9472
#sim_coverage(0.9, c(0.2, 0.2, 0.2), c(20, 20, 20), 10000) 	#	0.9767 0.9658 0.9574 

#sim_coverage(0.1, c(0.5, 0.5, 0.5), c(50, 50, 50), 10000)	#	0.9433 0.9512 0.9510
#sim_coverage(0.3, c(0.5, 0.5, 0.5), c(50, 50, 50), 10000)	#	0.9437 0.9512 0.9504
#sim_coverage(0.5, c(0.5, 0.5, 0.5), c(50, 50, 50), 10000)	#	0.9422 0.9526 0.9515
#sim_coverage(0.7, c(0.5, 0.5, 0.5), c(50, 50, 50), 10000)	#	0.9381 0.9537 0.9507
#sim_coverage(0.9, c(0.5, 0.5, 0.5), c(50, 50, 50), 10000)	#	0.9403 0.9672 0.9609
#sim_coverage(0.1, c(0.35, 0.35, 0.35), c(50, 50, 50), 10000)	#	0.9409 0.9475 0.9505
#sim_coverage(0.3, c(0.35, 0.35, 0.35), c(50, 50, 50), 10000)	#	0.9431 0.9492 0.9497
#sim_coverage(0.5, c(0.35, 0.35, 0.35), c(50, 50, 50), 10000)	#	0.9433 0.9502 0.9509
#sim_coverage(0.7, c(0.35, 0.35, 0.35), c(50, 50, 50), 10000)	#	0.9414 0.9512 0.9499
#sim_coverage(0.9, c(0.35, 0.35, 0.35), c(50, 50, 50), 10000)	#	0.9342 0.9640 0.9567
#sim_coverage(0.7, c(0.2, 0.2, 0.2), c(50, 50, 50), 10000)	#	0.9423 0.9505 0.9491
#sim_coverage(0.9, c(0.2, 0.2, 0.2), c(50, 50, 50), 10000)	#	0.9361 0.9558 0.9509

#sim_coverage(0.1, c(0.5, 0.5, 0.5), c(80, 80, 80), 10000)	#	0.9482 0.9506 0.9502
#sim_coverage(0.3, c(0.5, 0.5, 0.5), c(80, 80, 80), 10000)	#	0.9470 0.9522 0.9517
#sim_coverage(0.5, c(0.5, 0.5, 0.5), c(80, 80, 80), 10000)	#	0.9438 0.9514 0.9500
#sim_coverage(0.7, c(0.5, 0.5, 0.5), c(80, 80, 80), 10000)	#	0.9429 0.9516 0.9508
#sim_coverage(0.9, c(0.5, 0.5, 0.5), c(80, 80, 80), 10000)	#	0.9304 0.9549 0.9503
#sim_coverage(0.1, c(0.35, 0.35, 0.35), c(80, 80, 80), 10000)	#	0.9455 0.9487 0.9496
#sim_coverage(0.3, c(0.35, 0.35, 0.35), c(80, 80, 80), 10000)	#	0.9435 0.9481 0.9495
#sim_coverage(0.5, c(0.35, 0.35, 0.35), c(80, 80, 80), 10000)	#	0.9454 0.9500 0.9500
#sim_coverage(0.7, c(0.35, 0.35, 0.35), c(80, 80, 80), 10000)	#	0.9430 0.9499 0.9490
#sim_coverage(0.9, c(0.35, 0.35, 0.35), c(80, 80, 80), 10000)	#	0.9350 0.9540 0.9506
#sim_coverage(0.7, c(0.2, 0.2, 0.2), c(80, 80, 80), 10000)	#	0.9475 0.9492 0.9488
#sim_coverage(0.9, c(0.2, 0.2, 0.2), c(80, 80, 80), 10000)	#	0.9361 0.9524 0.9497

##k=3 balanced sample size and unbalanced �� conditions

#sim_coverage(ac1, pik, nk, nsim)			#	SA     FZ     PV
#sim_coverage(0.1, c(0.5, 0.35, 0.65), c(20, 20, 20), 10000)	#	0.9397 0.9540 0.9544
#sim_coverage(0.3, c(0.5, 0.35, 0.65), c(20, 20, 20), 10000)	#	0.9342 0.9539 0.9540
#sim_coverage(0.5, c(0.5, 0.35, 0.65), c(20, 20, 20), 10000)	#	0.9314 0.9558 0.9555
#sim_coverage(0.7, c(0.5, 0.35, 0.65), c(20, 20, 20), 10000)	#	0.9240 0.9608 0.9568
#sim_coverage(0.9, c(0.5, 0.35, 0.65), c(20, 20, 20), 10000)	#	0.9946 0.9658 0.9619
#sim_coverage(0.1, c(0.65, 0.35, 0.5), c(20, 20, 20), 10000)	#	0.9414 0.9546 0.9572
#sim_coverage(0.3, c(0.65, 0.35, 0.5), c(20, 20, 20), 10000)	#	0.9386 0.9568 0.9578
#sim_coverage(0.5, c(0.65, 0.35, 0.5), c(20, 20, 20), 10000)	#	0.9341 0.9568 0.9542
#sim_coverage(0.7, c(0.65, 0.35, 0.5), c(20, 20, 20), 10000)	#	0.9305 0.9635 0.9599
#sim_coverage(0.9, c(0.65, 0.35, 0.5), c(20, 20, 20), 10000)	#	0.9939 0.9679 0.9633
#sim_coverage(0.7, c(0.5, 0.2, 0.65), c(20, 20, 20), 10000)	#	0.9270 0.9591 0.9552
#sim_coverage(0.9, c(0.5, 0.2, 0.65), c(20, 20, 20), 10000)	#	0.9873 0.9657 0.9609

#sim_coverage(0.1, c(0.5, 0.35, 0.65), c(50, 50, 50), 10000)	#	0.9467 0.9517 0.9517
#sim_coverage(0.3, c(0.5, 0.35, 0.65), c(50, 50, 50), 10000)	#	0.9427 0.9495 0.9513
#sim_coverage(0.5, c(0.5, 0.35, 0.65), c(50, 50, 50), 10000)	#	0.9397 0.9490 0.9483
#sim_coverage(0.7, c(0.5, 0.35, 0.65), c(50, 50, 50), 10000)	#	0.9382 0.9518 0.9505
#sim_coverage(0.9, c(0.5, 0.35, 0.65), c(50, 50, 50), 10000)	#	0.9327 0.9658 0.9579
#sim_coverage(0.1, c(0.65, 0.35, 0.5), c(50, 50, 50), 10000)	#	0.9475 0.9521 0.9519
#sim_coverage(0.3, c(0.65, 0.35, 0.5), c(50, 50, 50), 10000)	#	0.9456 0.9520 0.9526
#sim_coverage(0.5, c(0.65, 0.35, 0.5), c(50, 50, 50), 10000) 	#	0.9441 0.9523 0.9516
#sim_coverage(0.7, c(0.65, 0.35, 0.5), c(50, 50, 50), 10000)	#	0.9387 0.9546 0.9533
#sim_coverage(0.9, c(0.65, 0.35, 0.5), c(50, 50, 50), 10000)	#	0.9350 0.9683 0.9608
#sim_coverage(0.7, c(0.5, 0.2, 0.65), c(50, 50, 50), 10000)	#	0.9394 0.9511 0.9487
#sim_coverage(0.9, c(0.5, 0.2, 0.65), c(50, 50, 50), 10000)	#	0.9345 0.9609 0.9562

#sim_coverage(0.1, c(0.5, 0.35, 0.65), c(80, 80, 80), 10000)	#	0.9487 0.9526 0.9536
#sim_coverage(0.3, c(0.5, 0.35, 0.65), c(80, 80, 80), 10000)	#	0.9460 0.9510 0.9514
#sim_coverage(0.5, c(0.5, 0.35, 0.65), c(80, 80, 80), 10000)	#	0.9460 0.9513 0.9510
#sim_coverage(0.7, c(0.5, 0.35, 0.65), c(80, 80, 80), 10000)	#	0.9446 0.9546 0.9540
#sim_coverage(0.9, c(0.5, 0.35, 0.65), c(80, 80, 80), 10000)	#	0.9352 0.9612 0.9571
#sim_coverage(0.1, c(0.65, 0.35, 0.5), c(80, 80, 80), 10000)	#	0.9478 0.9512 0.9512
#sim_coverage(0.3, c(0.65, 0.35, 0.5), c(80, 80, 80), 10000)	#	0.9483 0.9513 0.9515
#sim_coverage(0.5, c(0.65, 0.35, 0.5), c(80, 80, 80), 10000)	#	0.9479 0.9543 0.9542
#sim_coverage(0.7, c(0.65, 0.35, 0.5), c(80, 80, 80), 10000)	#	0.9429 0.9533 0.9529
#sim_coverage(0.9, c(0.65, 0.35, 0.5), c(80, 80, 80), 10000)	#	0.9332 0.9564 0.9538
#sim_coverage(0.7, c(0.5, 0.2, 0.65), c(80, 80, 80), 10000)	#	0.9467 0.9543 0.9540
#sim_coverage(0.9, c(0.5, 0.2, 0.65), c(80, 80, 80), 10000)	#	0.9357 0.9611 0.9577


## k=3 unbalanced sample size and balanced �� conditions
#sim_coverage(ac1, pik, nk, nsim)			#	SA     FZ     PV
#sim_coverage(0.1, c(0.5, 0.5, 0.5), c(20, 50, 80), 10000)	#	0.9446 0.9532 0.9527
#sim_coverage(0.3, c(0.5, 0.5, 0.5), c(20, 50, 80), 10000)	#	0.9455 0.9530 0.9527
#sim_coverage(0.5, c(0.5, 0.5, 0.5), c(20, 50, 80), 10000)	#	0.9387 0.9513 0.9501
#sim_coverage(0.7, c(0.5, 0.5, 0.5), c(20, 50, 80), 10000)	#	0.9368 0.9549 0.9519
#sim_coverage(0.9, c(0.5, 0.5, 0.5), c(20, 50, 80), 10000)	#	0.9420 0.9680 0.9628
#sim_coverage(0.1, c(0.35, 0.35, 0.35), c(20, 50, 80), 10000)	#	0.9456 0.9513 0.9512
#sim_coverage(0.3, c(0.35, 0.35, 0.35), c(20, 50, 80), 10000)	#	0.9446 0.9513 0.9504
#sim_coverage(0.5, c(0.35, 0.35, 0.35), c(20, 50, 80), 10000)	#	0.9414 0.9497 0.9501
#sim_coverage(0.7, c(0.35, 0.35, 0.35), c(20, 50, 80), 10000)	#	0.9367 0.9504 0.9490
#sim_coverage(0.9, c(0.35, 0.35, 0.35), c(20, 50, 80), 10000)	#	0.9359 0.9635 0.9570
#sim_coverage(0.7, c(0.2, 0.2, 0.2), c(20, 50, 80), 10000)	#	0.9403 0.9502 0.9478
#sim_coverage(0.9, c(0.2, 0.2, 0.2), c(20, 50, 80), 10000)	#	0.9396 0.9586 0.9522

## k=3 unbalanced  sample size and unbalanced �� conditions
#sim_coverage(ac1, pik, nk, nsim)			#	SA     FZ     PV
#sim_coverage(0.1, c(0.5, 0.35, 0.65), c(20, 50, 80), 10000)	#	0.9488 0.9537 0.9554
#sim_coverage(0.3, c(0.5, 0.35, 0.65), c(20, 50, 80), 10000)	#	0.9434 0.9504 0.9506
#sim_coverage(0.5, c(0.5, 0.35, 0.65), c(20, 50, 80), 10000)	#	0.9409 0.9509 0.9508
#sim_coverage(0.7, c(0.5, 0.35, 0.65), c(20, 50, 80), 10000)	#	0.9372 0.9546 0.9536
#sim_coverage(0.9, c(0.5, 0.35, 0.65), c(20, 50, 80), 10000)	#	0.9356 0.9654 0.9603
#sim_coverage(0.1, c(0.65, 0.35, 0.5), c(20, 50, 80), 10000)	#	0.9455 0.9512 0.9515
#sim_coverage(0.3, c(0.65, 0.35, 0.5), c(20, 50, 80), 10000)	#	0.9474 0.9550 0.9551
#sim_coverage(0.5, c(0.65, 0.35, 0.5), c(20, 50, 80), 10000)	#	0.9435 0.9527 0.9529
#sim_coverage(0.7, c(0.65, 0.35, 0.5), c(20, 50, 80), 10000)	#	0.9408 0.9547 0.9542
#sim_coverage(0.9, c(0.65, 0.35, 0.5), c(20, 50, 80), 10000)	#	0.9349 0.9668 0.9619
#sim_coverage(0.7, c(0.5, 0.2, 0.65), c(20, 50, 80), 10000)	#	0.9417 0.9522 0.9521
#sim_coverage(0.9, c(0.5, 0.2, 0.65), c(20, 50, 80), 10000)	#	0.9346 0.9640 0.9595
