# Supplementary material for: Homogeneity score test of AC1 statistics and estimation of common AC1 in multiple or stratified inter-rater agreement studies
Source: BMC Med Res Methodol. 2020 Feb 5;20:20. doi: 10.1186/s12874-019-0887-5 (PMC7001312; doi:10.1186/s12874-019-0887-5)
Supplement: Supplementary file 5 — Additional file 5. R code for clinical data examples. [file 12874_2019_887_MOESM5_ESM.txt]

# Additional file 5 R code for clinical data examples

# Supplementary Materials for 
# "Homogeneity score test of AC1 statistics and estimation of common AC1 in multiple or stratified inter-rater agreement studies" 

# by Chikara Honda and Tetsuji Ohyama.

#You do not need to change the current directory of your PC to run programs.

####### Table 6 a clinical data example in the paper  & Table S3 sensitivity analysis in Additional file 1 #########

rm(list=ls())

## data ### Barlow Lai and Azen 1991 ####
mydata <- as.matrix(cbind(c(1,9,65),c(6,8,46),c(5,11,54),c(3,9,33)))

## artificial data for sensitivity analysis ###
#mydata <- as.matrix(cbind(c(8,9,58),c(6,8,46),c(5,11,54),c(3,9,33))) # more balanced case
#mydata <- as.matrix(cbind(c(1,9,65),c(6,8,46),c(10,11,49),c(18,9,18))) # less balanced case

  n1 <- mydata[1, ]
  n2 <- mydata[2, ]
  n3 <- mydata[3, ]
  n  <- colSums(mydata)

####################### common AC1  ###########################################################

# AC1_k Pi_k 
AC1h0  <- 1- 2*n*n2/ (n^2 +(n1 -n3)^2)
pih0   <- (2*n1 + n2) /(2*n)

# initial value
pi_0   <- (2 * n1 + n2) / (2 * n)
p_min  <- max(abs(pi_0 - 0.5)) 
x      <- 0.5 - p_min
ac1_L  <- (1 - 2 * x * (2 - x)) / (1 - 2 * x * (1 - x))
ac1_0  <- mean(1 - 2 * n * n2 / (n^2 + (n1 - n3)^2)) 
ac1_0  <- ifelse(ac1_0 <= ac1_L, ac1_L + 0.01, ac1_0)

# Log-Likelihood function under H0
logL_0   <- function(x) { # x=(ac1,pi1,...,piK)
  
  ac1    <- x[1]
  pi_vec <- x[-1]
  P1_0   <- pi_vec * (2 - pi_vec) - 0.5 + ac1 / 2 * (1- 2 * pi_vec * (1 - pi_vec))
  P2_0   <- (1- 2 * pi_vec * (1-pi_vec)) * (1 - ac1)
  P3_0   <- 1 - P1_0 - P2_0
  l_0    <- sum(n1 * log(P1_0) + n2 * log(P2_0) + n3 * log(P3_0))
  
  return(l_0)
}

# MLE under H0
opt_0 <- optim(c(ac1_0, pi_0), logL_0, control = list(fnscale = -1), hessian = TRUE) #ac1_0,
mle_0 <- opt_0$par

AC1h  <- mle_0[1] 
pih   <- mle_0[-1]

P10   <- pih * (2 - pih) - 0.5 + AC1h / 2 * (1- 2 * pih * (1 - pih))
P20   <- (1- 2 * pih * (1 - pih)) * (1 - AC1h)
P30   <- 1 - P10 - P20

Ak    <- 1 - 2 * pih * ( 1 - pih )
Bk    <- 1 / P10 + 4 / P20 + 1 / P30
Ck    <- 1 / P10 - 1 / P30 + ( 1 - AC1h ) * ( 1 - 2 * pih ) * Bk
Dk    <- 1 / P10 + 1 / P30 + ( 1 - AC1h ) * ( 1 - 2 * pih ) * ( 1 / P10 - 1/ P30 + Ck )
Rk    <- n1 / P10 - 2 * n2 / P20 + n3 / P30

########################## AC1 score test ###################################################

T_ks      <- ( Rk^2 * Dk ) / ( n * ( Bk * Dk - Ck^2 )) 
ScoreAC1  <- sum(T_ks)
pvalacs   <- pchisq(ScoreAC1, df = dim(mydata)[2] - 1, lower.tail = F)
outAC1    <- matrix(c(ScoreAC1, dim(mydata)[2] - 1, pvalacs), nrow = 1)

colnames(outAC1) <- c("Test_stat", "DF", "P-value")

########################### caluculation of AC1 CIs #########################################
#### AC1 variance 

AC1hvar   <- 4 * 1 * solve(sum(n * Ak^2 * (Bk - Ck^2 / Dk)))

########### simple Asymptotic  method  ######################################################

CLAC1h    <- AC1h - qnorm(0.975)*sqrt(AC1hvar)
CUAC1h    <- AC1h + qnorm(0.975)*sqrt(AC1hvar)

AC1_CI_SA        <- c(AC1h,CLAC1h,CUAC1h) 
names(AC1_CI_SA) <- c("common AC1", "SA_L", "SA_U")

############ Fisher Z transformation method #################################################

rz        <- 1/2* log((1 + AC1h)/ (1 - AC1h))
Vrz       <- (1 / (1 - AC1h^2))^2  * AC1hvar
bl        <- rz - qnorm(0.975)*sqrt(Vrz)
bu        <- rz + qnorm(0.975)*sqrt(Vrz)  
zLAC1     <- (exp(2*bl) - 1) / (exp(2*bl) + 1)
zUAC1     <- (exp(2*bu) - 1) / (exp(2*bu) + 1)

AC1_CI_FZ        <- c(AC1h,zLAC1,zUAC1) 
names(AC1_CI_FZ) <-c("common AC1", "FZ_L", "FZ_U")

############ profile variance method ########################################################
# package R package "nleqslv" needs to be installed in advance.
# install.packages("nleqslv")  

library(nleqslv)
pvfnc  <- function(x) {
  Ak   <- 1 - 2 * pih * (1 - pih)
  omg  <- 1 - x
  Vk   <- (Ak * omg - (Ak^2 - 4 * Ak + 2) * omg^2 - Ak * (2 * Ak - 1) * omg^3) / (n * Ak^2)
  V    <- 1 / sum(1 / Vk)
  return(V)
}
myfnc  <- function(x) {
  (AC1h - x)^2 - qnorm(1 - 0.05 / 2)^2 * pvfnc(x)
}
pvLAC1 <- nleqslv(CLAC1h, myfnc)$x
pvUAC1 <- nleqslv(CUAC1h, myfnc)$x

AC1_CI_PV        <- c(AC1h, pvLAC1,pvUAC1)
names(AC1_CI_PV) <- c("common AC1", "PV_L", "PV_U")

################################ common kappa ###############################################

###$$### initial value ####
kap    <- (4*n1*n3 - n2^2) / ((2*n1 + n2)*(2*n3 + n2))
kap_0  <- mean((4*n1*n3 - n2^2) / ((2*n1 + n2)*(2*n3 + n2)))
pi_0   <- (2*n1 + n2) /(2*n)

###$$### Log-Likelihood function under H0####
logL_0   <- function(x) { # x=(kap,pi1,...,piK) #$$
  kap    <- x[1]
  pi_vec <- x[-1]
  P1_0   <- pi_vec * (pi_vec + (1 - pi_vec) * kap )
  P2_0   <- 2 *(pi_vec * (1 - pi_vec)) * (1 - kap)
  P3_0   <- 1 - P1_0 - P2_0
  l_0    <- sum(n1 * log(P1_0) + n2 * log(P2_0) + n3 * log(P3_0))
  return(l_0)
}
#### MLE under H0####
opt_0 <- optim(c(kap_0, pi_0), logL_0, 
               method = c("Nelder-Mead"), 
               control = list(fnscale = -1), hessian = TRUE)#"BFGS", "CG", "L-BFGS-B", "SANN"
mle_0 <- opt_0$par
k0    <- mle_0[1]
piv0  <- mle_0[-1]

#### common kappa score test#####

T_k    <- 1/(n*(1-k0)) * (n1/(piv0+(1-piv0)*k0)+n3/((1-piv0)+piv0*k0)- n )^2 * ((1-k0)*(1-2*k0)+k0*(2-k0)/(2*piv0*(1-piv0)))
Score  <- sum(T_k)

pval   <- pchisq(Score, df = dim(mydata)[2] - 1, lower.tail = F)
outkap <- matrix(c(Score, dim(mydata)[2] - 1, pval), nrow = 1)

colnames(outkap) <- c("Test_stat", "DF", "P-value")

#output ##########################################################################################

########## AC1  ##################################################################################

AC1h0     #AC1 MLE k stratum
outAC1    #AC1 homogeneity score test
AC1_CI_SA #common AC1 + Simple Asymptotic CI
AC1_CI_FZ #common AC1 + Fisher's Z transformation CI
AC1_CI_PV #common AC1 + Profile likelihood variance CI

########## kappa #################################################################################

kap       # kappa MLE k stratum
outkap    # kappa homogeneity score test
k0        # common kappa 

# end ############################################################################################
